# Supplementary material for: Phytophthora Diversity in Pennsylvania Nurseries and Greenhouses Inferred from Clinical Samples Collected over Four Decades
Source: Microorganisms. 2020 Jul 16;8(7):1056. doi: 10.3390/microorganisms8071056 (PMC7409235; doi:10.3390/microorganisms8071056)
Supplement: Supplementary file 1 [file microorganisms-08-01056-s001.zip]

Archive with 77 entries (76 files):
- FigureS1.png
- __MACOSX/
- __MACOSX/._FigureS1.png
- FigureS10.png
- __MACOSX/._FigureS10.png
- FigureS11.png
- __MACOSX/._FigureS11.png
- FigureS12.png
- __MACOSX/._FigureS12.png
- FigureS13.png
- __MACOSX/._FigureS13.png
- FigureS14.png
- __MACOSX/._FigureS14.png
- FigureS15.png
- __MACOSX/._FigureS15.png
- FigureS16.png
- __MACOSX/._FigureS16.png
- FigureS17.png
- __MACOSX/._FigureS17.png
- FigureS18.png
- __MACOSX/._FigureS18.png
- FigureS19.png
- __MACOSX/._FigureS19.png
- FigureS2.png
- __MACOSX/._FigureS2.png
- FigureS20.png
- __MACOSX/._FigureS20.png
- FigureS21.png
- __MACOSX/._FigureS21.png
- FigureS22.png
- __MACOSX/._FigureS22.png
- FigureS23.png
- __MACOSX/._FigureS23.png
- FigureS24.png
- __MACOSX/._FigureS24.png
- FigureS25.png
- __MACOSX/._FigureS25.png
- FigureS26 (1).png
- __MACOSX/._FigureS26 (1).png
- FigureS27.png
- __MACOSX/._FigureS27.png
- FigureS28.png
- __MACOSX/._FigureS28.png
- FigureS3.png
- __MACOSX/._FigureS3.png
- FigureS4.png
- __MACOSX/._FigureS4.png
- FigureS5.png
- __MACOSX/._FigureS5.png
- FigureS6.png
- __MACOSX/._FigureS6.png
- FigureS7.png
- __MACOSX/._FigureS7.png
- FigureS8.png
- __MACOSX/._FigureS8.png
- FigureS9.png
- __MACOSX/._FigureS9.png
- Supplementary legends.doc
- __MACOSX/._Supplementary legends.doc
- Supplementary Table S1.doc
- __MACOSX/._Supplementary Table S1.doc
- Supplementary Table S2.doc
- __MACOSX/._Supplementary Table S2.doc
- Supplementary Table S3.doc
- __MACOSX/._Supplementary Table S3.doc
- Supplementary Table S4.doc
- __MACOSX/._Supplementary Table S4.doc
- Supplementary Table S5.doc
- __MACOSX/._Supplementary Table S5.doc
- Supplementary Table S6.doc
- __MACOSX/._Supplementary Table S6.doc
- Supplementary Table S7.doc
- __MACOSX/._Supplementary Table S7.doc
- Supplementary Table S8.doc
- __MACOSX/._Supplementary Table S8.doc
- Supplementary Table S9.doc
- __MACOSX/._Supplementary Table S9.doc
